# Supplementary material for: Evolution of CCR5 and CCR2 Genes in Bats Showed Multiple Independent Gene Conversion Events
Source: Viruses. 2022 Jan 18;14(2):169. doi: 10.3390/v14020169 (PMC8877049; doi:10.3390/v14020169)
Supplement: Supplementary file 1 [file viruses-14-00169-s001.zip]

Archive with 1 entries (1 files):
- viruses-1545417-supplementary.xlsx
