# Supplementary material for: Evolution of CCR5 and CCR2 Genes in Bats Showed Multiple Independent Gene Conversion Events
Source: Viruses. 2022 Jan 18;14(2):169. doi: 10.3390/v14020169 (PMC8877049; doi:10.3390/v14020169)
Supplement: Supplementary file 1 [file viruses-14-00169-s001.zip › viruses-1545417-supplementary.xlsx]

## Sheet: Sheet1
Species	CCR2	CCR5
Homo sapiens	NM_001123396.4	NM_000579.4
Macaca mulatta	NM_001032806.1	NM_001309402.1
Canis lupus familiaris	XM_038427985.1	NM_001012342.3
Choloepus didactylus	XM_037849230.1	XM_037849242.1
Pteropus alecto	XM_025048945.1	XM_006914865.1
Pteropus vampyrus	XM_011357328.1	XM_011357326.2
Pteropus giganteus	XM_039837555.1	XM_039837556.1
Rousettus aegyptiacus	XM_016141355.2	XM_016141360.2
Rhinolophus ferrumequinum	XM_033132545.1	XM_033132546.1
Hipposideros armiger	XM_019630493.1	XM_019630405.1
Sturnira hondurensis	XM_037030509.1	XM_037030508.1
Artibeus jamaicensis	XM_037129962.1	XM_037129974.1
Phyllostomus discolor	XM_028518299.2	XM_036030428.1
Desmodus rotundus	XM_024565959.1	XM_024565824.1
Molossus molossus	XM_036267256.1	XM_036267328.1
Miniopterus natalensis	XM_016202739.1	XM_016202740.1
Eptesicus fuscus	XM_008154236.2	XM_008154223.2
Pipistrellus kuhlii	XM_036432088.1	XM_036432089.1
Myotis davidii	XM_006759632.2	XM_006759633.2
Myotis brandtii	XM_005877070.2	XM_005877071.2
Myotis myotis	XM_036333050.1	XM_036333049.1
Myotis lucifugus	XM_006097113.3
